# Supplementary material for: Automated Workflow for Preparation of cDNA for Cap Analysis of Gene Expression on a Single Molecule Sequencer
Source: PLoS One. 2012 Jan 30;7(1):e30809. doi: 10.1371/journal.pone.0030809 (PMC3268765; doi:10.1371/journal.pone.0030809)
Supplement: Table S1 — Additional improvements for automatic CAGE cDNA preparation. All additional improvements of every step in automated HeliScope CAGE cDNA preparation process are listed. All steps and script line numbers are indicated in left columns. The script line numbers are consistent with the Table S3. (XLS) [file pone.0030809.s004.xls]

## Sheet: Sheet1
Step					Special process	Difference from manual preparation
reaction			Line NO.	step
1st strand synthesis	65C heat shock	Open Lid of Thermal cycler	12	ROMA Vector catch plate
			13	ThermalCycler ThermalCycler_OpenLid
			14	ROMA Vector set plate
		Set on thermal cycler	15	ThermalCycler ThermalCycler_CloseLid
			20	●Start timer 350 sec
			24	ThermalCycler ThermalCycler_OpenLid
	Set on ice	Set on cooling stand	26	ROMA Vector catch plate
			27	ROMA Vector set plate on 4C block
			28	ROMA Vector push plate	ROMA pushes plate lightly to keep horizontal when plate were moved.
			29	●Start timer 60 sec
			32	ROMA Vector far right
	Addition of RT enzyme mixture to sample and mixing 1-4th lane	Add enzyme mixture	41	Wash Tips
			42	Get DiTis
			43	Aspirate 5uL	Aspirate 5 µl aire before pipetting, then blow out after dispensing (Line 59) to remove remained liquid.
			44	Mix 32uL x 2times
			45	Aspirate 32uL reagent
			46	Dispense 32uL to sample
		Mixing the sample	47	Aspirate 3uL	Aspirate 3 µl of sample before pipetting, then push out after dispensing (Line 56).
			49	Aspirate 22uL
			50	Dispense 22uL
			49-50	Repeat 4 times (total 5times) for mix
			53	Aspirate 22uL
			54	Dispense 22uL
			56	Dispense 3uL
			57	●Start Timer 2sec	Wait 2 sec to collect liquid on the inner wall.
			59	Dispense 5uL
			60	Aspirate 25uL for cleaning	Push out the remained liquid.
			61	Dispense 25uL for cleaning
			62	Detect Liquid
			63	Drop Ditis
			41-63	Repeat 3 times for 4 lanes (1/3 plate)
	Addition of RT enzyme mixture to sample and mixing 5-8th lane	Add enzyme mixture	41	Wash Tips	Same as RT enzyme mix add and mix 1-4th lane.
			42	Get DiTis
			43	Aspirate 5uL
			44	Mix 32uL x 2times
			45	Aspirate 32uL reagent
			46	Dispense 32uL to sample
		Mixing the sample	47	Aspirate 3uL
			49	Aspirate 20uL
			50	Dispense 20uL
			49-50	Repeat 4 times (total 5times) for mix
			53	Aspirate 20uL
			54	Dispense 20uL
			56	Dispense 3uL
			57	●Start Timer 2sec
			59	Dispense 5uL
			60	Aspirate 25uL
			61	Dispense 25uL
			62	Detect Liquid
			63	Drop Ditis
			41-63	Repeat 3 times for 4 lanes (1/3 plate)
	Addition of RT enzyme mixture to sample and mixing 9-12th lane	Add enzyme mixture	41	Wash Tips	Same as RT enzyme mix add and mix 1-4th lane.
			42	Get DiTis
			43	Aspirate 5uL
			44	Mix 32uL x 2times
			45	Aspirate 32uL reagent
			46	Dispense 32uL to sample
		Mixing the sample	47	Aspirate 3uL
			49	Aspirate 20uL
			50	Dispense 20uL
			49-50	Repeat 4 times (total 5times) for mix
			53	Aspirate 20uL
			54	Dispense 20uL
			56	Dispense 3uL
			57	●Start Timer 2sec
			59	Dispense 5uL
			60	Aspirate 25uL
			61	Dispense 25uL
			62	Detect Liquid
			63	Drop Ditis
			41-63	Repeat 3 times for 4 lanes (1/3 plate)
	RT reaction	Set on thermal cycler	117	ThermalCycler ThermalCycler_OpenLid
			119	ROMA Vector catch plate
			120	ROMA Vector set plate
			121	ThermalCycler ThermalCycler_CloseLid
			126	●Start timer 3720 sec
			130	ThermalCycler ThermalCycler_OpenLid
			132	ROMA Vector catch plate
			133	ROMA Vector set plate on RT block
			134	ROMA Vector push plate
			135	Move ROMA home position
	Addtion of AMPure beads to sample	Mixing the AMPure beads stock	138	Wash Tips
			139	Pick Up DiTis
			140	Aspirate 5uL	Aspirate 5 µl aire before pipetting, then blow out after dispensing (Line 151) to remove remained liquid.
			147	Aspirate 180uL	Mix by sucking from bottme and dropping.
			148	Dispense 180uL
			149	Mix 150uLx3times
			147-149	Repeat 9 times (total 10times) for mix
			151	Dispense 5uL
			153	Detect Liquid
			154	Drop DiTis
		Addition of AMPure beads to sample	156	Wash Tips
			157	Pick Up DiTis	Put Diti tip on deep well plate in which 430 µl water was dispensed in each well to reuse.
			159	Aspirate 80uL
			160	Dispense 80uL
			161	Mix 80uL x2
			159-161	Repeat one more time (total 2times) for mix
			163	Aspirate 68.4uL AMPure beads
			164	Detect Liquid
			165	Dispense 68.4uL to sample
			166	Detect Liquid
			167	Aspirate 20uL for cleaning	Push out the remained liquid.
			168	Dispense 20uL for cleaning
			169	Set DiTis Back
			156-169	Repeat 11 times for 12 lanes
	Mixing the AMPure beads and sample for 3times	Mixing the AMPure beads and sample 1st time	178	Wash Tips
			179	Pick Up DiTis
			180	Aspirate 5uL	Aspirate 5 µl aire before pipetting, then blow out after dispensing (Line 191) to remove remained liquid.
			181	Mix 5 x 80uL
			182	Aspirate 80uL	Mix by sucking from bottom of reserver and pushing near liquid surface.
			183	Dispense 80uL
			182-183	Repeat 4 times (total 5times) for mix
			184	Dispense 5uL
			185	Detect Liquid
			186	Aspirate 20uL for cleaning	Push out the remained liquid.
			187	Dispense 20uL for cleaning
			193	Set DiTis Back
			178-193	Repeat 11 times for 12 lanes
		Mixing the AMPure beads and sample 2nd time	178	Wash Tips	Same as mixing the AMPure beads and sample 1st time
			179	Pick Up DiTis
			180	Aspirate 5uL
			181	Mix 5 x 80uL
			182	Aspirate 80uL
			183	Dispense 80uL
			182-183	Repeat 4 times (total 5times) for mix
			184	Dispense 5uL
			185	Detect Liquid
			186	Aspirate 20uL
			187	Dispense 20uL
			193	Set DiTis Back
			178-193	Repeat 11 times for 12 lanes
		Mixing the AMPure beads and sample 3rd time	178	Wash Tips	Same as Mixing the AMPure beads and sample 1st time
			179	Pick Up DiTis
			180	Aspirate 5uL
			181	Mix 5 x 80uL
			182	Aspirate 80uL
			183	Dispense 80uL
			182-183	Repeat 4 times (total 5times) for mix
			184	Dispense 5uL
			185	Detect Liquid
			186	Aspirate 20uL
			187	Dispense 20uL
			193	Set DiTis Back
			178-193	Repeat 11 times for 12 lanes
		Incubate	196	Start timer 600 sec
	Aggregation of AMPure beads	Set on magnetic stand	199	ROMA Vector catch plate
			200	ROMA Vector set plate
			201	ROMA Vector push plate	Push POMA to keep horizontal
			202	ROMA Vector far right
			205	●Start Timer 600 sec
	Addition of 100% Ethanol to sample	Open top	207	ROMA Vector open top of reserver
		Remove the supernatant	209	Wash Tips
			210	Pick Up DiTis
			211	Aspirate 46.4ul		Remain 60 µl of sample
			212	Dispense 46.4ul waste
			213	Set DiTis Back
		Addition of 100% EtOH to sample	214	Wash Tips		Add 70% volume of 100% ethanol to promote aggregation of beads avoiding suck up some beads.
			215	Pick Up DiTis
			216	Mix 145ul	Adjust inner pressure by pipetting in reserver
			217	Aspirate 140ul
			218	Dispense 140ul to sample
			219	Set DiTis Back
			209-219	Repeat 11times for 12 lanes
		Close top	221	ROMA Vector close top of reserver
	Wash the AMPure beads by 70% Ethanol and Addition of H2O to sample	Open top	224	ROMA Vector open top of reserver
			225	Wash Tips
		Remove 100% EtOH	227	Pick Up DiTis
			228	Aspirate 70ul	Divide removing sup twice to avoid over flow
			229	Dispense 70ul waste
			230	Aspirate 110ul
			231	Dispense 110ul waste
			232	Set DiTis Back
		Addition of 70%EtOH to sample	233	Wash Tips
			235	Pick Up DiTis
			236	Mix 100uL
			237	Aspirate 100ul	Divide dispense twice	Once dispensing in manual prep
			238	Dispense 100ul to sample
			239	Aspirate 100uL
			240	Dispense 100ul to sample
			241	Detect Liquid
			242	Set DiTis Back
		Remove 70% EtOH	243	Wash Tips
			244	Pick Up DiTis
			245	Aspirate 120ul	Divide sucking twice. Sucking volume is 250 µl to remove completely	Once sucking in manual prep
			246	Dispense 120ul waste
			247	Aspirate 130ul
			248	Dispense 130ul waste
			249	Set DiTis Back
		Addition of 70%EtOH to sample	250	Wash Tips
			252	Pick Up DiTis
			253	Aspirate 100ul	Divide dispense twice	Once dispensing in manual prep
			254	Dispense 100ul to sample
			255	Aspirate 100ul
			256	Dispense 100ul to sample
			257	Detect Liquid
			258	Set DiTis Back
		Remove 70% EtOH	259	Wash Tips
			261	Pick Up DiTis
			262	Aspirate 120ul	Divide sucking three times. Sucking volume is 250 µl to remove completely	Once sucking in manual prep
			263	Dispense 120ul waste
			264	Aspirate 70ul
			265	Dispense 70ul waste
			266	Aspirate 70ul
			267	Dispense 70ul waste
			268	Aspirate 100ul for cleaning	Remove ethanol in tip completely
			269	Dispense 100ul for cleaning
			271	Set DiTis Back
		Addition of H2O to sample for elution	272	Wash Tips
			274	Pick Up DiTis
			275	Aspirate 42ul
			276	Dispense 42uL to sample
			277	Set DiTis Back
			227-277	Repeat 11times for 12 lanes
	Sample elution and trasfer the sample to new plate	Correct the AMPure beads to bottom of well	279	ROMA Vector safe position	Lift plate upon magnet plate to collect beads st the bottom to make easy to disperse
			280	Wash Tips
			282	ROMA Vector catch plate
			283	ROMA Vector shift plate on magnet
			285	●Start Timer 60 sec
			286	ROMA Vector shift the plate
			287	ROMA Vector set plate on RT block
			288	ROMA Vector push plate
			289	Move ROMA home position
		Mixing for elution	292	Wash Tips
			293	Get DiTis
			294	Aspirate 5uL	Aspirate 5 µl aire before pipetting, then blow out after dispensing (Line 304) to remove remained liquid.
			295	Aspirate 25uL
			296	Dispense 25uL
			295-296	Repeat 29 times (total 30times)
			297	Dispense 5uL
			298	Aspirate 20uL for cleaning	Push out the remained liquid.
			299	Dispense 20uL for cleaning
			305	Detect Liquid
			306	Drop DiTis
			292-306	Repeat 11 times for 12 lanes
		Incubate for elution	308	Wash Tips
			309	ThermalCycler ThermalCycler_OpenLid
			310	ROMA Vector catch plate
			311	ROMA Vector set plate
			312	ThermalCycler ThermalCycler_CloseLid
		Supply new plate	314	ROMA Vector catch new plate	Set new plate to receive eluted samples
			315	ROMA Vector set new plate
			316	ROMA Vector push new plate
		Incubate for elution	323	●Start Timer 315sec
			327	ThermalCycler ThermalCycler_OpenLid
		Stand on Magnetic plate	328	ROMA Vector catch plate
			329	ROMA Vector set plate
			330	ROMA Vector push plate
			332	ROMA Vector far right
			333	●Start Timer 600sec
		Transfer the supernatant to new plate	337	Wash Tips
			338	Get DiTis
			339	Aspirate 47uL
			340	Dispense 47uL to new plate
			341	Drop DiTis
			337-341	Repeat 11times for 12 lanes
		Remove the contaminated 70% EtOH	344	ROMA Vector catch plate
			345	ROMA Vector set plate on 37C block
			346	ROMA Vector push plate
			347	Move ROMA home position
			350	●Start Timer 600 sec
			352	ROMA Vector catch plate
			353	ROMA Vector set plate on 4C block
			354	ROMA Vector push plate
			355	Move ROMA home position
Oxidation	Addition of Oxidation reagent to sample	Open top	10	Wash Tips
			13	ROMA Vector open top of reserver
		Addition of Oxiation	16	Wash Tips
			17	Get DiTis
			18	Aspirate 5uL	Aspirate 5 µl air before pipetting, then blow out after dispensing (Line 34) to remove remained liquid.
			19	Mix 4uL x 2 times
			20	Aspirate 4uL reagent		Dispense each 2 µl of sodium periodate and sodium acetate (pH 4.5) separately in manual prep
			21	Dispense 4uL to sample
		Mixing the sample	22	Aspirate 3uL	Aspirate 3 µl of sample before pipetting, then push out after dispensing (Line 31).
			24	Aspirate 28uL
			25	Dispense 28uL
			24-25	Repeat 4 times (total 5 times)
			28	Aspirate 28uL
			29	Dispense 28uL
			31	Dispense 3uL
			32	●Start Timer 2sec	Wait 2 sec to collect liquid on the inner wall.
			34	Dispense 5uL
			35	Aspirate 25uL for cleaning	Push out the remained liquid.
			36	Dispense 25uL for cleaning
			37	Detect Liquid
			38	Drop DiTis
			16-38	Repeat 11 times for 12 lanes
		Close top	41	ROMA Vector close top of reserver
	Oxidation reaction	Set on Thermal cycler	42	ThermalCycler ThermalCycler_OpenLid
			44	ROMA Vector catch plate
			45	ROMA Vector set plate
			46	ThermalCycler ThermalCycler_CloseLid
			51	●Start Timer 2740 sec
		Transfer the plate	55	ThermalCycler ThermalCycler_OpenLid
			57	ROMA Vector catch plate
			58	ROMA Vector set plate on RT block
			59	ROMA Vector push plate
			60	Move ROMA home position
	Stop of Oxidation reaction	Addition of Oxidation stop mix	64	Wash Tips
			65	Get DiTis
			66	Aspirate 20uL	Aspirate 20 µl aire before pipetting, then blow out after dispensing (Line 82) to remove remained liquid.
			67	Mix 24uL x2
			68	Aspirate 16uL reagent
			69	Dispense 16uL to sample
		Mixing the sample	70	Aspirate 8uL	Aspirate 8 µl of sample before pipetting, then push out after dispensing (Line 78).
			72	Aspirate 42uL
			73	Dispense 42uL
			72-73	Repeat 4 times (total 5 times)
			76	Aspirate 42uL
			77	Dispense 42uL
			78	Dispense 8uL
			80	●Start Timer 2sec	Wait 2 sec to collect liquid on the inner wall.
			82	Dispense 20uL
			83	Aspirate 25uL for cleaning	Push out the remained liquid.
			84	Dispense 25uL for cleaning
			85	Detect Liquid
			86	Drop DiTis
			64-86	Repeat 11times for 12 lanes
	Addition of Isopropanol to sample	Open top	91	ROMA Vector open top of reserver		No addition of 25% volume of isopropanol in manual. Isopropanol addition is to avoid forming
		Addition of Isopropanol	94	Wash Tips
			95	Get DiTis
			96	Mix 20uL x2
			97	Aspirate 15uL isopropanol
			98	Dispense 15uL to sample
		Mixing the sample	99	Aspirate 3uL	Aspirate 3 µl air before pipetting, then blow out after dispensing (Line 101) to remove remained liquid.
			100	Mix 35uL x2
			101	Dispense 3uL
			102	Detect Liquid
			103	Drop DiTis
			94-103	Repeat 11times for 12 lanes
		Close top	105	ROMA Vector close top of reserver
	Addition of AMPure beads to sample	Mixing the AMPure beads stock	107	Wash Tips	Same as 1st strand synthesis AMPure step
			108	Pick Up DiTis
			109	Aspirate 5uL
			116	Aspirate 180uL
			117	Dispense 180uL
			118	Mix 150uLx3times
			116-118	Repeat 9 times (total 10times)
			122	Dispense 5uL
			123	Detect Liquid
			124	Drop DiTis
		Addtion of AMPure beads to sample	125	Pick Up DiTis
			128	Aspirate 80uL
			129	Dispense 80uL
			130	Mix 80uL x2
			128-130	Repeat 2 times (total 3times)
			132	Aspirate 135uL AMPure beads
			133	Detect Liquid
			134	Dispense 135uL to sample
			135	Detect Liquid
			136	Aspirate 20uL
			137	Dispense 20uL
			138	Set DiTis Back
			139	Wash Tips
			125-139	Repeat 11 times for 12 lanes
	Mixing the AMPure beads and sample for 3times	Mixing the AMPure beads and sample 1st time	149	Wash Tips
			150	Pick Up DiTis
			151	Aspirate 5uL
			152	Mix 100uL
			159	Aspirate 150uL
			160	Dispense 150uL
			159-160	Repeat 4 times (total 5times) for mix
			162	Dispense 5uL
			163	Detect Liquid
			164	Aspirate 20uL
			165	Dispense 20uL
			166	Set DiTis Back
			149-166	Repeat 11times for 12 lanes
		Mixing the AMPure beads and sample 2nd time	149	Wash Tips
			150	Pick Up DiTis
			151	Aspirate 5uL
			152	Mix 100uL
			159	Aspirate 150uL
			160	Dispense 150uL
			159-160	Repeat 4 times (total 5times) for mix
			162	Dispense 5uL
			163	Detect Liquid
			164	Aspirate 20uL
			165	Dispense 20uL
			166	Set DiTis Back
			149-166	Repeat 11times for 12 lanes
		Mixing the AMPure beads and sample 3rd time	149	Wash Tips
			150	Pick Up DiTis
			151	Aspirate 5uL
			152	Mix 100uL
			159	Aspirate 150uL
			160	Dispense 150uL
			159-160	Repeat 4 times (total 5times) for mix
			162	Dispense 5uL
			163	Detect Liquid
			164	Aspirate 20uL
			165	Dispense 20uL
			166	Set DiTis Back
			149-166	Repeat 11times for 12 lanes
		Incubate	170	●Start Timer 600sec
	Aggregation of AMPure beads	Set on magnetic stand	173	ROMA Vector catch the plate
			174	ROMA Vector set the plate
			175	ROMA Vector push the plate
			176	ROMA Vector far right
			179	●Start Timer 600sec
	Addition of 100% Ethanol to sample	Open top	182	ROMA Vector open top of reserver
		Remove the supernatant	184	Wash Tips
			185	Pick Up DiTis
			186	Aspirate 150uL
			187	Dispense 150uL waste
			188	Set DiTis Back
		Additon of 100% EtOH to sample	189	Wash Tips
			190	Pick Up DiTis
			191	Mix 145ul x 2times
			192	Aspirate 140ul
			193	Dispense 140ul
			194	Set DiTis Back
			184-194	Repeat 11times for 12 lanes
		Close top	196	ROMA Vector close top of reserver
	Wash the AMPure beads by 70% Ethanol and Addition of H2O to sample	Open top	198	ROMA Vector open top of reserver
			199	Wash Tips
		Remove the 100% EtOH	202	Pick Up DiTis
			203	Aspirate 70uL
			204	Dispense 70ul waste
			205	Aspirate 110ul
			206	Dispense 110ul waste
			207	Set DiTis Back
			208	Wash Tips
		Addition of 70%EtOH to sample	209	Pick Up DiTis
			211	Mix 100uL x2times
			212	Aspirate 100uL
			213	Dispense 100ul
			214	Aspirate 100uL
			215	Dispense 100ul
			216	Detect Liquid
			217	Set DiTis Back
		Remove 70% EtOH	218	Wash Tips
			219	Pick Up DiTis
			220	Aspirate 120uL
			221	Dispense 120uL waste
			222	Aspirate 130ul
			223	Dispense 130ul waste
			224	Set DiTis Back
		Addition of 70%EtOH to sample	225	Wash Tips
			227	Pick Up DiTis
			228	Aspirate 100uL
			229	Dispense 100ul
			230	Aspirate 100uL
			231	Dispense 100ul
			232	Detect Liquid
			233	Set DiTis Back
		Remove 70% EtOH	234	Wash Tips
			235	Pick Up DiTis
			237	Aspirate 120uL
			238	Dispense 120uL waste
			239	Aspirate 70uL
			240	Dispense 70uL waste
			241	Aspirate 70uL
			242	Dispense 70uL waste
			243	Aspirate 100uL
			244	Dispense 100ul
			245	Set DiTis Back
		Addition of H2O to sample for elution	246	Wash Tips
			248	Pick Up DiTis
			249	Aspirate 42ul
			250	Dispense 42uL to sample
			251	Set DiTis Back
			202-251	Repeat 11times for 12 lanes
		Close top	253	Wash Tips
			254	ROMA Vector close top of reserver
	Sample elution and trasfer the sample to new tube	Correct the AMPure beads to bottom of well	256	ROMA Vector catch the plate
			257	ROMA Vector to SHIFT position
			259	●Start Timer 60 sec
			260	ROMA Vector to SHIFT position
			261	ROMA Vector set the plate
			262	ROMA Vector push the plate
		Supply New Diti tips	264	ROMA Vector Catch the Diti case
			265	ROMA Vector set the Diti case
			266	ROMA Vector Catch the new Diti case
			267	ROMA Vector set the new Diti case
			268	ROMA Vector Catch the Diti case
			269	ROMA Vector set the Diti case
			270	ROMA Vector Catch the new Diti case
			271	ROMA Vector set the new Diti case
			272	Set DiTi position
			273	Move ROMA home position
		Mixing for elution	277	Wash Tips
			278	Get DiTis
			279	Aspirate 5uL
			286	Aspirate 25uL
			287	Dispense 25uL
			286-287	Repeat 29 times (total 30times)
			289	Dispense 5uL
			290	Detect Liquid
			291	Aspirate 20uL
			292	Dispense 20uL
			293	Drop DiTis
			277-293	Repeat 11times for 12 lanes
		Incubate for elution	295	Wash Tips
			296	ThermalCycler ThermalCycler_OpenLid
			297	ROMA Vector catch the plate
			298	ROMA Vector set the plate
			299	ThermalCycler ThermalCycler_CloseLid
		Supply new plate	301	ROMA Vector catch the new plate
			302	ROMA Vector set the new plate
			303	ROMA Vector push the new plate
			305	Move ROMA home position
		Incubate for elution	306	●Start Timer 315sec
			315	ThermalCycler ThermalCycler_OpenLid
		Stand on Magnetic plate	316	ROMA Vector catch the plate
			317	ROMA Vector set the plate
			318	ROMA Vector push the plate
			320	ROMA Vector far right
			324	●Start Timer 600sec
		Transfer the supernatant to new plate	327	Wash Tips
			328	Get DiTis
			329	Aspirate 47uL
			330	Dispense 47uL to new plate
			331	Drop DiTis
			327-331	Repeat 11times for 12 lanes
		Remove the contaminated EtOH	334	ROMA Vector catch the plate
			335	ROMA Vector set the plate
			336	ROMA Vector push the plate
			337	Move ROMA home position
			341	●Start Timer 600sec
			342	ROMA Vector catch the plate
			343	ROMA Vector set the plate
			344	Move ROMA home position
Bioninylation	Biotinylation reaction	Addition of Biotinylation mix to sample	16	Wash Tips
			17	Get DiTis
			18	Aspirate 5uL	Aspirate 5 µl air before pipetting, then blow out after dispensing (Line 34) to remove remained liquid.
			19	Mix 8uL x2times
			20	Aspirate 8uL reagent		Dispense each 4 µl of 10mM Biotin/DMSO and 1M NaOAc (pH 6.0) separately in manual prep
			21	Dispense 8uL to sample
		Mixing the sample	22	Aspirate 3uL	Aspirate 3 µl of sample before pipetting, then push out after dispensing (Line 31).
			24	Aspirate 34uL
			25	Dispense 34uL
			24-25	Repeat 4 times (total 5times)
			28	Aspirate 34uL
			29	Dispense 34uL
			31	Dispense 3uL
			33	●Start Timer 2sec	Wait 2 sec to collect liquid on the inner wall.
			34	Dispense 5uL
			35	Aspirate 25uL for cleaning	Push out the remained liquid.
			36	Dispense 25uL for cleaning
			37	Detect Liquid
			38	Drop DiTis
			16-38	Repeat 11times for 12 lanes
		Biotinylation reaction	42	ThermalCycler ThermalCycler_OpenLid
			44	ROMA Vector catch the plate
			45	ROMA Vector set the plate
			46	ThermalCycler ThermalCycler_CloseLid
			51	●Start Timer 7230sec
			55	ThermalCycler ThermalCycler_OpenLid
			57	ROMA Vector catch the plate
			58	ROMA Vector set the plate on RT block
			59	ROMA Vector push the plate
	Addition of Isopropanol to sample	Open top	63	ROMA Vector open top of reserver
		Addition of Isopropanol	65	Wash Tips
			66	Get DiTis
			67	Mix 20uL x 2times
			68	Aspirate 12uL isopropanol
			69	Dispense 12uL to sample
		Mixing the sample	70	Aspirate 3uL	Aspirate 3 µl air before pipetting, then blow out after dispensing (Line 72) to remove remained liquid.
			71	Mix 35uL x5times
			72	Dispense 3uL
			73	Detect Liquid
			74	Drop DiTis
			65-74	Repeat 11times for 12 lanes
		Close top	76	ROMA Vector close top of reserver
	Addition of AMPure beads to sample	Mixing the AMPure beads stock	80	Wash Tips	Same as 1st strand synthesis AMPure step
			81	Pick Up DiTis
			82	Aspirate 5uL
			84	Aspirate 180uL
			85	Dispense 180uL
			86	Mix 150uLx3times
			84-86	Repeat 9 times (total 10times)
			88	Dispense 5uL
			89	Detect Liquid
			90	Drop DiTis
		Addition of AMPure beads to sample	92	Wash Tips
			93	Pick Up DiTis
			95	Aspirate 80uL
			96	Dispense 80uL
			97	Mix 80uL x2
			95-97	Repeat 2times (total 3times)
			99	Aspirate 108uL AMPure beads
			100	Detect Liquid
			101	Dispense 108uL to sample
			102	Detect Liquid
			103	Aspirate 20uL
			104	Dispense 20uL
			105	Set DiTis Back
			106	Wash Tips
			92-106	Repeat 11times for 12 lanes
	Mixing the AMPure beads and sample for 3times	Mixing the AMPure beads and sample 1st time	116	Wash Tips
			117	Pick Up DiTis
			118	Aspirate 5uL
			119	Mix 100uL
			126	Aspirate 130uL
			127	Dispense 130uL
			126-127	Repeat 4 times (total 5times)
			129	Dispense 5uL
			130	Detect Liquid
			131	Aspirate 20uL
			132	Dispense 20uL
			133	Detect Liquid
			134	Set DiTis Back
			116-134	Repeat 11times for 12 lanes
		Mixing the AMPure beads and sample 2nd time	116	Wash Tips
			117	Pick Up DiTis
			118	Aspirate 5uL
			119	Mix 100uL
			126	Aspirate 130uL
			127	Dispense 130uL
			126-127	Repeat 4 times (total 5times)
			129	Dispense 5uL
			130	Detect Liquid
			131	Aspirate 20uL
			132	Dispense 20uL
			133	Detect Liquid
			134	Set DiTis Back
			116-134	Repeat 11times for 12 lanes
		Mixing the AMPure beads and sample 3rd time	116	Wash Tips
			117	Pick Up DiTis
			118	Aspirate 5uL
			119	Mix 100uL
			126	Aspirate 130uL
			127	Dispense 130uL
			126-127	Repeat 4 times (total 5times)
			129	Dispense 5uL
			130	Detect Liquid
			131	Aspirate 20uL
			132	Dispense 20uL
			133	Detect Liquid
			134	Set DiTis Back
			116-134	Repeat 11times for 12 lanes
		Incubate	137	●Start Timer 300 sec
	Aggregation of AMPure beads	On magnetic stand	141	ROMA Vector move
			142	ROMA Vector catch the plate
			143	ROMA Vector set the plate
			144	ROMA Vector push the plate
			145	ROMA Vector far right
			147	●Start Timer 300 sec
	Addition of 100% Ethanol to sample	Open top	151	ROMA Vector open top of reserver
		Remove supernatant	153	Wash Tips
			154	Pick Up DiTis
			155	Aspirate 108uL
			156	Dispense 108uL for waste
			157	Set DiTis Back
		Addition of 100% EtOH to sample	158	Wash Tips
			159	Pick Up DiTis
			160	Mix 145ul x 2times
			161	Aspirate 140ul
			162	Dispense 140ul
			163	Set DiTis Back
			153-163	Repeat 11times for 12 lanes
		Close top	165	ROMA Vector close top of reserver
	Wash the AMPure beads by 70% Ethanol and Addition of H2O to sample	Open top	167	ROMA Vector open top of reserver
			168	Wash Tips
		Remove the 100% EtOH	169	Pick Up DiTis
			170	Aspirate 70uL
			171	Dispense 70ul waste
			172	Aspirate 110uL
			173	Dispense 110ul waste
			174	Set DiTis Back
			175	Wash Tips
		Addition of 70%EtOH to sample	177	Pick Up DiTis
			178	Mix 100uL x2times
			179	Aspirate 100uL
			180	Dispense 100ul
			181	Aspirate 100uL
			182	Dispense 100ul
			183	Detect Liquid
			184	Set DiTis Back
		Remove 70% EtOH	185	Wash Tips
			186	Pick Up DiTis
			187	Aspirate 120uL
			188	Dispense 120uL waste
			189	Aspirate 130ul
			190	Dispense 130ul waste
			191	Set DiTis Back
		Addition of 70% EtOH to sample	192	Wash Tips
			194	Pick Up DiTis
			195	Aspirate 100uL
			196	Dispense 100ul
			197	Aspirate 100uL
			198	Dispense 100ul
			199	Detect Liquid
			200	Set DiTis Back
		Remove 70% EtOH	201	Wash Tips
			203	Pick Up DiTis
			204	Aspirate 120uL
			205	Dispense 125uL waste
			206	Aspirate 70uL
			207	Dispense 70ul waste
			208	Aspirate 70uL
			209	Dispense 70ul waste
			210	Aspirate 100uL
			211	Dispense 100ul
			212	Set DiTis Back
		Addition of H2O to sample for elution	213	Wash Tips
			215	Pick Up DiTis
			216	Aspirate 42ul
			217	Dispense 42uL
			218	Set DiTis Back
			171-218	Repeat 11times for 12 lanes
		Close top	220	ROMA Vector close top of reserver
	Elution and trasfer the sample to new tube	Correct the AMPure beads to bottom of well	222	ROMA Vector catch the plate
			223	ROMA Vector to SHIFT position
			224	●Start Timer 60 sec
			226	ROMA Vector to SHIFT position
			227	ROMA Vector set the plate
			228	ROMA Vector push the plate
			229	Move ROMA home position
		Mixing for elution	232	Wash Tips
			233	Get DiTis
			234	Aspirate 3uL
			242	Aspirate 25uL
			243	Dispense 25uL
			242-243	Repeat 29 times (total 30times)
			245	Dispense 3uL
			246	Detect Liquid
			247	Aspirate 20uL
			248	Dispense 20uL
			249	Drop DiTis
			232-249	Repeat 11times for 12 lanes
		Incubate for elution	251	Wash Tips
			252	ThermalCycler ThermalCycler_OpenLid
			253	ROMA Vector catch the plate
			254	ROMA Vector set the plate
			255	ThermalCycler ThermalCycler_CloseLid
		Supply new plate	257	ROMA Vector catch the new plate
			258	ROMA Vector set the new plate
			259	ROMA Vector push the new plate
			260	Move ROMA home position
		Incubate for elution	266	●Start Timer 315 sec
			270	ThermalCycler ThermalCycler_OpenLid
		Stand on Magnetic plate	271	ROMA Vector catch the plate
			272	ROMA Vector set the plate
			273	ROMA Vector push the plate
			275	●Start Timer 300 sec
			277	ROMA Vector Catch the Diti case
			278	ROMA Vector set the Diti case
			279	ROMA Vector Catch the new Diti case
			280	ROMA Vector set the new Diti case
			281	Set DiTi position
			282	Move ROMA home position
		Transfer the supernatant to new plate	286	Wash Tips
			287	Get DiTis
			288	Aspirate 47uL
			289	Dispense 47uL
			290	Drop DiTis
			286-290	Repeat 11times for 12 lanes
		Remove the contaminated EtOH	293	ROMA Vector catch the plate
			294	ROMA Vector set the plate
			295	ROMA Vector push the plate
			296	Move ROMA home position
			299	●Start Timer 10min
			301	ROMA Vector catch the plate
			302	ROMA Vector set the plate
			303	Move ROMA home position
RNase ONE	Addition of RNase ONE enz mix to sample	Addition of RNase ONE enz mix to sample	10	ROMA Vector far right
			15	Wash Tips
			16	Get DiTis
			17	Aspirate 5uL	Aspirate 5 µl air before pipetting, then blow out after dispensing (Line 33) to remove remained liquid.
			18	Mix 5uL x 2times
			19	Aspirate 5uL reagent
			20	Dispense 5uL to sample
			21	Aspirate 3uL	Aspirate 3 µl of sample before pipetting, then push out after dispensing (Line 30).
			23	Aspirate 20uL
			24	Dispense 20uL
			23-24	Repeat 4times (total 5times)
		Mixing the sample	27	Aspirate 20uL
			28	Dispense 20uL
			30	Dispense 3uL
			31	●Start Timer 2sec	Wait 2 sec to collect liquid on the inner wall.
			33	Dispense 5uL
			34	Aspirate 25uL for cleaning	Push out the remained liquid.
			35	Dispense 25uL for cleaning
			36	Detect Liquid
			37	Drop DiTis
			15-37	Repeat 11times for 12 lanes
	RNase ONE reaction	Set on Thermal cycler	41	ThermalCycler ThermalCycler_OpenLid
			42	ROMA Vector catch plate
			43	ROMA Vector set plate
			44	ThermalCycler ThermalCycler_CloseLid
		Reaction	45	●Start Timer 1810sec
		Transfer the plate	48	ThermalCycler ThermalCycler_OpenLid
			49	ROMA Vector catch plate
			50	ROMA Vector set plate on RT block
			51	ROMA Vector push plate
			52	Move ROMA home position
Cap-trapping	Addition of MPG beads to sample and mixing	Mixing the MPG beads stock	9	ROMA Vector far right
			14	Wash Tips
			15	Pick Up DiTis
			16	Aspirate 5uL	Aspirate 5 µl air before pipetting, then blow out after dispensing (Line 21) to remove remained liquid.
			18	Aspirate 170uL
			19	Dispense 170uL
			18-19	Repeat 2times (total 3times)
			21	Dispense 5uL
			22	Detect Liquid
			23	Aspirate 90uL for cleaning	Push out the remained liquid.
			24	Dispense 90uL for cleaning
			25	Drop DiTis
		Addition of MPG beads to sample	28	Wash Tips
			29	Pick Up DiTis	Put Diti tip on deep well plate in which 430 µl water was dispensed in each well to reuse.
			30	Mix 80uL x5
			31	Aspirate 80uL
			32	Dispense 80uL
			33	Aspirate 105uL MPG beads
			34	Detect Liquid
			35	Dispense 105uL to sample
		Mixing the sample	36	Aspirate 10uL	Aspirate 10 µl air before pipetting, then blow out after dispensing (Line 42) to remove remained liquid.
			40	Mix 100uL x10
			42	Dispense 10uL
			43	Detect Liquid
			44	Aspirate 20uL for cleaning	Push out the remained liquid.
			45	Dispense 20uL for cleaning
			46	Detect Liquid
			47	Set DiTis Back
			28-47	Repeat 11times for 12 lanes
	Sample binding to MPG beads	Set on 37C plate	51	ROMA Vector catch plate
			52	ROMA Vector set plate on 37C block
			53	ROMA Vector push plate
			54	Move ROMA home position
		Mixing MPG beads and sample for binding 1st time	57	Wash Tips		In manual prep, pipetting 10 times every 3-4 min in 37°C for 30 min incubation. In automation, pipetting of 12 column spends ca. 30 min.
			58	Pick Up DiTis
			59	Aspirate 10uL	Aspirate 10 µl air before pipetting, then blow out after dispensing (Line 65) to remove remained liquid.
			60	Mix 100uL x 5
			62	Aspirate 100uL
			63	Dispense 100uL
			62-63	Repeat 4times (total 5times)
			65	Dispense 10uL
			66	Detect Liquid
			67	Aspirate 100uL for cleaning	Push out the remained liquid.
			68	Dispense 100uL for cleaning
			69	Detect Liquid
			70	Set DiTis Back
			57-70	Repeat 11times for 12 lanes
			72	●Start Timer 60 sec
		Mixing MPS beads and sample for binding 2nd time	57	Wash Tips	Same as Mixing MPS beads and sample for binding 1st time
			58	Pick Up DiTis
			59	Aspirate 10uL
			60	Mix 100uL x 5
			62	Aspirate 100uL
			63	Dispense 100uL
			62-63	Repeat 4times (total 5times)
			65	Dispense 10uL
			66	Detect Liquid
			67	Aspirate 100uL
			68	Dispense 100uL
			69	Detect Liquid
			70	Set DiTis Back
			57-70	Repeat 11times for 12 lanes
			72	●Start Timer 60 sec
		Mixing MPG beads and sample for binding 3rd time	57	Wash Tips	Mixing MPS beads and sample for binding 1st timeと同じ
			58	Pick Up DiTis
			59	Aspirate 10uL
			60	Mix 100uL x 5
			62	Aspirate 100uL
			63	Dispense 100uL
			62-63	Repeat 4times (total 5times)
			65	Dispense 10uL
			66	Detect Liquid
			67	Aspirate 100uL
			68	Dispense 100uL
			69	Detect Liquid
			70	Set DiTis Back
			57-70	Repeat 11times for 12 lanes
			72	●Start Timer 60 sec
	Aggregation of MPG beads	Set on magnetic stand	77	ROMA Vector catch plate
			78	ROMA Vector set plate
			79	ROMA Vector push plate
			80	ROMA Vector far right
			81	●Start Timer 300 sec
	Wash the MPG beads by Wash buffer 2	Remove the supernatant	88	Wash Tips		Skip wash buffer 1 in automation though did in manual
			89	Pick Up DiTis
			90	Aspirate 110ul
			91	Dispense 110ul waste
			92	Set DiTis Back
		Addition of Wash buffer 2 to sample	94	Wash Tips
			95	Pick Up DiTis
			96	Aspirate 150uL
			97	Dispense 20uL	Divide dispense twice
			98	Dispense 130uL
			99	Set DiTis Back
			88-99	Repeat 11times for 12 lanes
		Aggregation of MPG beads to bottome of well	104	ROMA Vector catch plate
			105	ROMA Vector shift up plate	Lift plate upon magnet plate to collect beads st the bottom to make easy to disperse
			106	●Start Timer 30 sec
			108	ROMA Vector shift up plate
			109	●Start Timer 30 sec
			111	ROMA Vector shift up plate
			112	●Start Timer 30 sec
			114	ROMA Vector shift up plate
			115	●Start Timer 30 sec
			117	ROMA Vector shift plate
		Set on RT block	118	ROMA Vector set plate on RT block
			119	ROMA Vector push plate
			120	ROMA Vector far right
		Mixing the sample	124	Wash Tips
			125	Pick Up DiTis
			127	Aspirate 130uL left side mix	Mixing with shift Z axis of tip to promote dispersing beads
			128	Dispense 130uL left side mix
			130	Aspirate 130uL right side mix
			131	Dispense 130uL right side mix
			127-132	Repeat 4times (total 5times)
			134	Detect Liquid
			135	Aspirate 100uL for cleaning	Push out the remained liquid.
			136	Dispense 100uL for cleaning
			137	Detect Liquid
			138	Set DiTis Back
			124-138	Repeat 11times for 12 lanes
	Wash the MPG beads by Wash buffer 3	Set on magnetic stand	140	Move LIHA
			141	ROMA Vector catch plate
			142	ROMA Vector set plate
			143	ROMA Vector push plate
			144	ROMA Vector far right
			145	●Start Timer 300 sec
		Remove supernatant	153	Wash Tips
			154	Pick Up DiTis
			155	Aspirate 90uL	Divide suck twice	Suck once in manual
			156	Dispense 90uL waste
			157	Aspirate 90uL
			158	Dispense 90uL waste
			159	Set DiTis Back
		Addition of Wash buffer 3 to sample	160	Wash Tips		Just once of wash buffer 3 on 37°C block though twice at room temperature in manual.
			162	Pick Up DiTis
			163	Aspirate 150uL
			164	Dispense 20uL	Divide dispense twice
			165	Dispense 130uL
			166	Set DiTis Back
			153-166	Repeat 11times for 12 lanes
		Set on 37C plate	168	ROMA Vector catch plate	Incubate at 37°C to avoid precipitation of SDS in Wash buffer3
			169	ROMA Vector set plate on 37C block
			170	ROMA Vector push plate
			171	Start Timer 180 sec
		Aggregation of MPG beads to bottome of well	173	ROMA Vector catch plate	Lift plate upon magnet plate to collect beads st the bottom to make easy to disperse
			174	ROMA Vector set plate on Magnetic
			175	ROMA Vector shift up plate
			176	●Start Timer 60 sec
		Set on 37C plate	178	ROMA Vector shift plate
			179	ROMA Vector set plate on 37C block
			180	ROMA Vector push plate
			181	ROMA Vector far right
			182	Wash Tips
		Mixing the sample	185	Wash Tips
			186	Pick Up DiTis
			187	Aspirate 5uL	Aspirate 5 µl air before pipetting, then blow out after dispensing (Line 212) to remove remained liquid.
			191	Mix 130uL x3 left side	Mixing with shift Z axis of tip to promote dispersing beads
			197	Mix 130uL x3 right side
			203	Mix 130uL x3 rear side
			209	Mix 130uL x3 front side
			211	Move LIHA
			212	Dispense 5uL
			213	Detect Liquid
			214	Aspirate 100uL for cleaning	Push out the remained liquid.
			215	Dispense 100uL for cleaning
			216	Set DiTis Back
			185-216	Repeat 11times for 12 lanes
			218	Wash Tips
	Wash the MPG beads by Wash buffer 4_1	Set on magnetic stand	219	Move LIHA
			220	ROMA Vector catch plate
			221	ROMA Vector set plate
			222	ROMA Vector push plate
			223	ROMA Vector far right
			224	Start Timer 600 sec
		Remove supernatant	229	Wash Tips
			230	Pick Up DiTis
			231	Aspirate 150uL
			232	Dispense 150uL waste
			233	Set DiTis Back
		Addition of Wash buffer 4_1	234	Wash Tips
			236	Pick Up DiTis
			237	Aspirate 150uL
			238	Dispense 50uL	Divide dispense twice
			239	Dispense 100uL
			240	Set DiTis Back
			229-240	Repeat 11times for 12 lanes
		Aggregation of MPG beads to bottome of well	242	ROMA Vector catch plate	Lift plate upon magnet plate to collect beads st the bottom to make easy to disperse
			243	ROMA Vector shift up plate
			244	ROMA Vector shift up plate
			245	Start Timer 30 sec
		Set on RT block	247	ROMA Vector shift plate
			248	ROMA Vector set plate
			249	ROMA Vector push plate on RT block
			250	ROMA Vector far right
			251	Wash Tips
		Mixing the sample	254	Pick Up DiTis
			255	Aspirate 10uL	Aspirate 10 µl air before pipetting, then blow out after dispensing (Line 261) to remove remained liquid.
			259	Mix 100uL x10
			261	Dispense 10uL
			262	Detect Liquid
			263	Aspirate 100uL for cleaning	Push out the remained liquid.
			264	Dispense 100uL for cleaning
			265	Set DiTis Back
			254-265	Repeat 11times for 12 lanes
	Wash the MPG beads by Wash buffer 4_2	Set on magnetic stand	267	ROMA Vector catch plate
			268	ROMA Vector set plate
			269	ROMA Vector push plate
			270	ROMA Vector far right
			271	Start Timer 300 sec
		Remove supernatant	276	Wash Tips
			277	Pick Up DiTis
			278	Aspirate 160uL
			279	Dispense 160uL waste
			280	Set DiTis Back
		Addtion of Wash buffer 4_2	281	Wash Tips
			282	Pick Up DiTis
			284	Aspirate 150uL
			285	Dispense 50uL	Divide dispense twice
			286	Dispense 100uL
			287	Set DiTis Back
			276-287	Repeat 11times for 12 lanes
		Aggregation of MPG beads to bottome of well	289	ROMA Vector catch plate	Lift plate upon magnet plate to collect beads st the bottom to make easy to disperse
			290	ROMA Vector shift up plate
			291	ROMA Vector shift up plate
			292	Start Timer 30 sec
		Set on RT block	294	ROMA Vector shift plate
			295	ROMA Vector set plate
			296	ROMA Vector push plate on RT block
			297	ROMA Vector far right
			298	Wash Tips
		Mixing the sample	301	Pick Up DiTis
			302	Aspirate 10uL	Aspirate 10 µl air before pipetting, then blow out after dispensing (Line 307) to remove remained liquid.
			306	Mix 100uL x10
			307	Dispense 10uL
			309	Detect Liquid
			310	Aspirate 100uL for cleaning	Push out the remained liquid.
			311	Dispense 100uL for cleaning
			312	Set DiTis Back
			301-312	Repeat 11times for 12 lanes
Release	Additon of Release buffer and mixing	Set on magnetic stand	314	Wash Tips
			315	Move LIHA
			316	ROMA Vector catch plate
			317	ROMA Vector set plate
			318	ROMA Vector push plate
			319	ROMA Vector far right
			320	Start Timer 300 sec
		Remove supernatant	324	Wash Tips
			325	Pick Up DiTis
			326	Aspirate 170uL
			327	Dispense 170uL waste
			328	Set DiTis Back
		Addition of Release buffer	330	Pick Up DiTis
			331	Aspirate 35uL reagent
			332	Dispense 10uL to sample	Divide dispense twice
			333	Dispense 25uL to sample
			334	Set DiTis Back
			324-334	Repeat 11times for 12 lanes
		Aggregation of MPG beads to bottome of well	339	ROMA Vector catch plate	Lift plate upon magnet plate to collect beads st the bottom to make easy to disperse
			340	ROMA Vector shift plate
			341	Start Timer 30 sec
		Set on RT block	343	ROMA Vector shift plate
			344	ROMA Vector set plate on RT block
			345	ROMA Vector push plate
			346	ROMA Vector far right
		Mixing the sample	348	Wash Tips
			349	Get DiTis
			350	Aspirate 5uL	Aspirate 5 µl air before pipetting, then blow out after dispensing (Line 352) to remove remained liquid.
			351	Mix 20uL x10
			352	Dispense 5uL
			353	Detect Liquid
			354	Drop DiTis
			348-354	Repeat 11times for 12 lanes
	Heat shock for cDNA release	Heat shock on Thermal cycler	356	ThermalCycler ThermalCycler_OpenLid
			358	ROMA Vector catch plate
			359	ROMA Vector set plate
			360	ThermalCycler ThermalCycler_CloseLid
			365	Start Timer 405 sec
			369	ThermalCycler ThermalCycler_OpenLid
		Set on ice	371	ROMA Vector catch plate
			372	ROMA Vector set plate on 4C block
			373	ROMA Vector push plate
			374	Start Timer 60 sec
		Set on magnetic stand	390	Move LIHA
			391	ROMA Vector catch plate
			392	ROMA Vector set plate
			393	ROMA Vector push plate
			394	Start Timer 300 sec
		Supply new plate	396	ROMA Vector catch new plate	Set new plate to receive sup on RT block
			397	ROMA Vector set new plate on RT block
			398	ROMA Vector push new plate
			399	Move ROMA home position
		Supply New Diti tips	402	ROMA Vector catch Diti tips	Despose empty Diti tip box, then set new one
			403	ROMA Vector set Diti tips
			404	ROMA Vector catch Diti tips
			405	ROMA Vector set Diti tips
			406	ROMA Vector catch new Diti tips
			407	ROMA Vector set new Diti tips
			408	ROMA Vector catch new Diti tips
			409	ROMA Vector set new Diti tips
			410	ROMA Vector far right
			411	Set DiTi position
	Transfer the released cDNA to new plate	Transfer the released sample to new plate	417	Wash Tips
			418	Get DiTis
			419	Aspirate 35uL
			420	Dispense 35uL to new plate
			421	Detect Liquid
			422	Drop DiTis
		Addition of Release buffer 2nd times	424	Wash Tips
			425	Pick Up DiTis
			426	Aspirate 30uL
			427	Dispense 10uL to sample	Divide dispense twice
			428	Dispense 20uL to sample
			429	Set DiTis Back
			417-429	Repeat 11times for 12 lanes
		Aggregation of MPG beads to bottome of well	432	ROMA Vector catch plate	Lift plate upon magnet plate to collect beads st the bottom to make easy to disperse
			433	ROMA Vector shift plate
			434	Start Timer 30 sec
		Set on RT block	436	ROMA Vector shift plate
			437	ROMA Vector set plate on RT block
			438	ROMA Vector push plate
			439	ROMA Vector far right
		Mixing the sample	442	Wash Tips
			443	Get DiTis
			444	Aspirate 5uL	Aspirate 5 µl air before pipetting, then blow out after dispensing (Line 446) to remove remained liquid.
			445	Mix 20uL x10
			446	Dispense 5uL
			447	Detect Liquid
			448	Drop DiTis
			442-448	Repeat 11times for 12 lanes
		Set on magnetic stand	451	ROMA Vector catch plate
			452	ROMA Vector push plate
			453	ROMA Vector far right
			454	ROMA Vector far right
			455	Start Timer 300 sec
		Supply New Diti tips	457	ROMA Vector catch Diti tips	Despose empty Diti tip box, then set new one
			458	ROMA Vector set Diti tips
			459	ROMA Vector catch new Diti tips
			460	ROMA Vector set new Diti tips
			461	ROMA Vector far right
			462	Set DiTi position
		Transfer the released sample to new plate 2nd times	466	Wash Tips
			467	Get DiTis
			468	Aspirate 32uL
			469	Dispense 32uL
			470	Detect Liquid
			471	Drop DiTis
			466-471	Repeat 11times for 12 lanes
			490	Move ROMA home position
RNase H	RNase H reaction	Addition of RNase H enz mix to sample	12	Wash Tips
			13	Get DiTis
			14	Aspirate 5uL
			15	Mix 5uL x2
			16	Aspirate 5uL reagent
			17	Dispense 5uL to sample
		Mixing the sample	18	Aspirate 3uL
			20	Aspirate 30uL
			21	Dispense 30uL
			20-21	Repeat 4times (total 5times)
			24	Aspirate 30uL
			25	Dispense 30uL
			27	Dispense 3uL
			28	Start Timer 2 sec	Wait 2 sec to collect liquid on the inner wall.
			30	Dispense 5uL
			31	Aspirate 25uL for cleaning	Push out the remained liquid.
			32	Dispense 25uL for cleaning
			33	Detect Liquid
			34	Drop DiTis
			12-34	Repeat 11times for 12 lanes
		Set on thermal cycler	39	ThermalCycler ThermalCycler_OpenLid
			40	ROMA Vector catch plate
			41	ROMA Vector set plate
			42	ThermalCycler ThermalCycler_CloseLid
			43	Start Timer 920 sec
			46	ThermalCycler ThermalCycler_OpenLid
		Set on RT block	47	ROMA Vector catch plate
			48	ROMA Vector set plate on RT block
			49	ROMA Vector push plate
			50	Move ROMA home position
	Addition of AMPure beads to sample	Mixing the AMPure beads stock	55	Wash Tips	Same as 1st strand synthesis AMPure step
			56	Pick Up DiTis
			57	Aspirate 5uL
			64	Aspirate 180uL
			65	Dispense 180uL
			66	Mix 150uLx3times
			64-66	Repeat 9 times (total 10times)
			68	Dispense 5uL
			69	Detect Liquid
			70	Drop DiTis
		Addition of AMPure beads to sample	72	Wash Tips
			73	Pick Up DiTis
			75	Aspirate 80uL
			76	Dispense 80uL
			77	Mix 80uLx2
			75-77	Repeat 2times (total 3times)
			79	Aspirate 126uL
			80	Detect Liquid
			81	Dispense 126uL
			82	Detect Liquid
			83	Aspirate 20uL
			84	Dispense 20uL
			85	Set DiTis Back
			72-85	Repeat 11times for 12 lanes
			87	Move LIHA
	Mixing the AMPure beads and sample for 3times	Mixing the AMPure beads and sample 1st time	96	Wash Tips
			97	Pick Up DiTis
			98	Aspirate10uL
			102	Mix 140uL x 5 times
			110	Aspirate 140uL
			111	Dispense 140uL
			110-111	Repeat 4 times (total 5 times)
			113	Dispense 10uL
			114	Detect Liquid
			115	Aspirate 20uL
			116	Dispense 20uL
			118	Set DiTis Back
			96-118	Repeat 11times for 12 lanes
		Mixing the AMPure beads and sample 2nd time	96	Wash Tips
			97	Pick Up DiTis
			98	Aspirate10uL
			102	Mix 140uL x 5 times
			110	Aspirate 140uL
			111	Dispense 140uL
			110-111	Repeat 4 times (total 5 times)
			113	Dispense 10uL
			114	Detect Liquid
			115	Aspirate 20uL
			116	Dispense 20uL
			118	Set DiTis Back
			96-118	Repeat 11times for 12 lanes
		Mixing the AMPure beads and sample 3rd time	96	Wash Tips
			97	Pick Up DiTis
			98	Aspirate10uL
			102	Mix 140uL x 5 times
			110	Aspirate 140uL
			111	Dispense 140uL
			110-111	Repeat 4 times (total 5 times)
			113	Dispense 10uL
			114	Detect Liquid
			115	Aspirate 20uL
			116	Dispense 20uL
			118	Set DiTis Back
			96-118	Repeat 11times for 12 lanes
		Incubate	121	●Start Timer 600 sec
	Aggregation of AMPure beads	Set on magnetic stand	125	ROMA Vector move
			126	ROMA Vector catch the plate
			127	ROMA Vector set the plate
			128	ROMA Vector push the plate
			129	ROMA Vector far right
			131	●Start Timer 600 sec
	Addition of 100% Ethanol to sample	Open top	134	ROMA Vector open top of reserver
		Remove supernatant	136	Wash Tips
			137	Pick Up DiTis
			138	Aspirate 136uL
			139	Dispense 136uL for waste
			140	Set DiTis Back
		Addition of 100% EtOH to sample	141	Wash Tips
			142	Pick Up DiTis
			143	Mix 145ul x 2times
			144	Aspirate 140ul
			145	Dispense 140ul
			146	Set DiTis Back
			136-146	Repeat 11times for 12 lanes
		Close top	148	ROMA Vector close top of reserver
	Wash the AMPure beads by 70% Ethanol and Addition of H2O to sample	Open top	152	ROMA Vector open top of reserver
		Remove the 100% EtOH	153	Wash Tips
			156	Pick Up DiTis
			157	Aspirate 70uL
			158	Dispense 70ul waste
			159	Aspirate 110uL
			160	Dispense 110ul waste
			161	Set DiTis Back
			162	Wash Tips
		Addition of 70%EtOH to sample	164	Pick Up DiTis
			165	Mix 100uL x2times
			166	Aspirate 100uL
			167	Dispense 100ul
			168	Aspirate 100uL
			169	Dispense 100ul
			170	Detect Liquid
			171	Set DiTis Back
		Remove 70% EtOH	172	Wash Tips
			173	Pick Up DiTis
			174	Aspirate 120uL
			175	Dispense 120uL waste
			176	Aspirate 130ul
			177	Dispense 130ul waste
			178	Set DiTis Back
		Addition of 70% EtOH to sample	179	Wash Tips
			181	Pick Up DiTis
			182	Aspirate 100uL
			183	Dispense 100ul
			184	Aspirate 100uL
			185	Dispense 100ul
			186	Detect Liquid
			187	Set DiTis Back
		Remove 70% EtOH	188	Wash Tips
			190	Pick Up DiTis
			191	Aspirate 120uL
			192	Dispense 120uL waste
			193	Aspirate 70uL
			194	Dispense 70uL waste
			195	Aspirate 70uL
			196	Dispense 70uL waste
			197	Aspirate 100uL
			198	Dispense 100ul
			199	Set DiTis Back
		Addition of H2O to sample for elution	201	Pick Up DiTis
			202	Aspirate 42ul
			203	Dispense 42uL
			204	Set DiTis Back
			156-204	Repeat 11times for 12 lanes
		Close top	206	ROMA Vector close top of reserver
	Elution and trasfer the sample to new tube	Correct the AMPure beads to bottom of well	208	ROMA Vector catch the plate
			209	ROMA Vector to SHIFT position
			210	●Start Timer 60 sec
			212	ROMA Vector to SHIFT position
			213	ROMA Vector set the plate
			214	ROMA Vector push the plate
			215	Move ROMA home position
		Mixing for elution	219	Wash Tips
			220	Get DiTis
			221	Aspirate 5uL
			228	Aspirate 25uL
			229	Dispense 25uL
			228-229	Repeat 29 times (total 30times)
			231	Dispense 5uL
			232	Detect Liquid
			233	Aspirate 50uL
			234	Dispense 50uL
			235	Detect Liquid
			236	Drop DiTis
			219-236	Repeat 11times for 12 lanes
		Incubate for elution	238	Wash Tips
			239	ThermalCycler ThermalCycler_OpenLid
			240	ROMA Vector catch the plate
			241	ROMA Vector set the plate
			242	ThermalCycler ThermalCycler_CloseLid
		Supply new plate	244	ROMA Vector catch the new plate
			245	ROMA Vector set the new plate
			246	ROMA Vector push the new plate
			247	Move ROMA home position
		Incubate for elution	253	●Start Timer 315sec
			257	ThermalCycler ThermalCycler_OpenLid
		Stand on Magnetic plate	258	ROMA Vector catch the plate
			259	ROMA Vector set the plate
			260	ROMA Vector push the plate
			262	ROMA Vector far right
			263	●Start Timer 600 sec
		Transfer the supernatant to new plate	267	Wash Tips
			268	Get DiTis
			269	Aspirate 47uL
			270	Dispense 47uL
			271	Drop DiTis
			267-271	Repeat 11times for 12 lanes
		Remove the contaminated EtOH	276	ROMA Vector catch the plate
			277	ROMA Vector set the plate
			278	ROMA Vector push the plate
			279	Move ROMA home position
			281	●Start Timer 600sec
			283	ROMA Vector catch the plate
			284	ROMA Vector set the plate
			285	Move ROMA home position
RNase ONE	RNase ONE reaction	Addition of RNase ONE enz mix to sample	16	Wash Tips
			17	Get DiTis
			18	Aspirate 5uL
			19	Mix 5uL x2
			20	Aspirate 5uL reagent
			21	Dispense 5uL to sample
		Mixing the sample	22	Aspirate 3uL
			24	Aspirate 30uL
			25	Dispense 30uL
			24-25	Repeat 4times (total 5times)
			28	Aspirate 20uL
			29	Dispense 20uL
			31	Dispense 3uL
			32	Start Timer 2 sec	Wait 2 sec to collect liquid on the inner wall.
			34	Dispense 5uL
			35	Aspirate 25uL for cleaning	Push out the remained liquid.
			36	Dispense 25uL for cleaning
			37	Detect Liquid
			38	Drop DiTis
				Repeat 11times for 12 lanes
		Set on thermal cycler	41	ThermalCycler ThermalCycler_OpenLid
			42	ROMA Vector catch plate
			43	ROMA Vector set plate
			44	ThermalCycler ThermalCycler_CloseLid
			45	Start Timer 1820 sec
			48	ThermalCycler ThermalCycler_OpenLid
		Set on RT block	49	ROMA Vector catch plate
			50	ROMA Vector set plate on RT block
			51	ROMA Vector push plate
			52	Move ROMA home position
	Addition of AMPure beads to sample	Mixing the AMPure beads stock	56	Wash Tips	Same as 1st strand synthesis AMPure step
			57	Pick Up DiTis
			58	Aspirate 5uL
			65	Aspirate 180uL
			66	Dispense 180uL
			67	Mix 150uLx3times
			65-67	Repeat 9 times (total 10times)
			69	Dispense 5uL
			70	Detect Liquid
			71	Drop DiTis
		Addition of AMPure beads to sample	73	Wash Tips
			74	Pick Up DiTis
			76	Aspirate 80uL
			77	Dispense 80uL
			78	Mix 80uLx2
			76-78	Repeat 2times (total 3times)
			80	Aspirate 81uL
			81	Detect Liquid
			82	Dispense 81uL
			83	Detect Liquid
			84	Aspirate 20uL
			85	Dispense 20uL
			86	Set DiTis Back
			73-86	Repeat 11times for 12 lanes
			88	Move LIHA
	Mixing the AMPure beads and sample for 3times	Mixing the AMPure beads and sample 1st time	97	Wash Tips
			98	Pick Up DiTis
			99	Aspirate 5uL
			103	Mix 140uL x15
			111	Aspirate 140uL
			112	Dispense 140uL
			111-112	Repeat 9 times (total 10times)
			114	Dispense 10uL
			115	Detect Liquid
			116	Aspirate 20uL
			117	Dispense 20uL
			119	Set DiTis Back
			97-119	Repeat 11times for 12 lanes
		Mixing the AMPure beads and sample 2nd time	97	Wash Tips
			98	Pick Up DiTis
			99	Aspirate 5uL
			103	Mix 140uL x15
			111	Aspirate 140uL
			112	Dispense 140uL
			111-112	Repeat 9 times (total 10times)
			114	Dispense 10uL
			115	Detect Liquid
			116	Aspirate 20uL
			117	Dispense 20uL
			119	Set DiTis Back
			97-119	Repeat 11times for 12 lanes
		Mixing the AMPure beads and sample 3rd time	97	Wash Tips
			98	Pick Up DiTis
			99	Aspirate 5uL
			103	Mix 140uL x15
			111	Aspirate 140uL
			112	Dispense 140uL
			111-112	Repeat 9 times (total 10times)
			114	Dispense 10uL
			115	Detect Liquid
			116	Aspirate 20uL
			117	Dispense 20uL
			119	Set DiTis Back
			97-119	Repeat 11times for 12 lanes
		Incubate	122	●Start Timer 600 sec
		Set on Magnetic stand	126	ROMA Vector catch the plate
			127	ROMA Vector set the plate
			128	ROMA Vector push the plate
			129	ROMA Vector far right
			131	●Start Timer 600 sec
	Addition of 100% Ethanol to sample	Open top	134	ROMA Vector open top of reserver
		Remove supernatant	136	Wash Tips
			137	Pick Up DiTis
			138	Aspirate 66uL
			139	Dispense 66uL waste
			140	Set DiTis Back
		Addition of 100% EtOH to sample	141	Wash Tips
			142	Pick Up DiTis
			143	Mix 145ul x 2times
			144	Aspirate 140ul
			145	Dispense 140ul
			146	Set DiTis Back
			136-146	Repeat 11times for 12 lanes
		Close top	148	ROMA Vector close top of reserver
	Wash the AMPure beads by 70% Ethanol and Addition of H2O to sample	Open top	152	ROMA Vector open top of reserver
		Remove the 100% EtOH	153	Wash Tips
			156	Pick Up DiTis
			157	Aspirate 70uL
			158	Dispense 70ul waste
			159	Aspirate 110uL
			160	Dispense 110ul waste
			161	Set DiTis Back
		Addition of 70%EtOH to sample	162	Wash Tips
			164	Pick Up DiTis
			165	Mix 100uL x2times
			166	Aspirate 100uL
			167	Dispense 100ul
			168	Aspirate 100uL
			169	Dispense 100ul
			170	Detect Liquid
			171	Set DiTis Back
		Remove 70% EtOH	172	Wash Tips
			173	Pick Up DiTis
			174	Aspirate 120uL
			175	Dispense 120uL waste
			176	Aspirate 130ul
			177	Dispense 130ul waste
			178	Set DiTis Back
		Addition of 70% EtOH to sample	179	Wash Tips
			181	Pick Up DiTis
			182	Aspirate 100uL
			183	Dispense 100ul
			184	Aspirate 100uL
			185	Dispense 100ul
			186	Detect Liquid
			187	Set DiTis Back
		Remove 70% EtOH	188	Wash Tips
			190	Pick Up DiTis
			191	Aspirate 120uL
			192	Dispense 120uL waste
			193	Aspirate 70uL
			194	Dispense 70uL waste
			195	Aspirate 70uL
			196	Dispense 70uL waste
			197	Aspirate 100uL
			198	Dispense 100ul
			199	Set DiTis Back
		Addition of H2O to sample for elution	201	Pick Up DiTis
			202	Aspirate 48ul
			203	Dispense 48uL
			204	Set DiTis Back
			156-204	Repeat 11times for 12 lanes
		Close top	206	ROMA Vector close top of reserver
	Elution and trasfer the sample to new tube	Correct the AMPure beads to bottom of well	208	ROMA Vector catch the plate
			209	ROMA Vector to SHIFT position
			210	●Start Timer 60 sec
			212	ROMA Vector to SHIFT position
			213	ROMA Vector set the plate
			214	ROMA Vector push the plate
			215	ROMA Vector far right
		Mixing for elution	219	Wash Tips
			220	Get DiTis
			221	Aspirate 5uL
			228	Aspirate 25uL
			229	Dispense 25uL
			228-229	Repeat 29 times (total 30times)
			231	Dispense 5uL
			232	Detect Liquid
			233	Aspirate 20uL
			234	Dispense 20uL
			235	Detect Liquid
			236	Drop DiTis
				Repeat 11times for 12 lanes
		Incubate for elution	239	Wash Tips
			240	ThermalCycler ThermalCycler_OpenLid
			241	ROMA Vector catch the plate
			242	ROMA Vector set the plate
			243	ThermalCycler ThermalCycler_CloseLid
		Supply new plate	245	ROMA Vector catch the new plate
			246	ROMA Vector set the new plate
			247	ROMA Vector push the new plate
			248	Move ROMA home position
		Incubate for elution	254	●Start Timer 315sec
			258	ThermalCycler ThermalCycler_OpenLid
		Stand on Magnetic plate	259	ROMA Vector catch the plate
			260	ROMA Vector set the plate
			261	ROMA Vector push the plate
			263	ROMA Vector far right
			264	●Start Timer 600 sec
		Transfer the supernatant to new plate	268	Wash Tips
			269	Get DiTis
			270	Aspirate 53uL
			271	Dispense 53uL
			272	Detect Liquid
			273	Drop DiTis
			268-273	Repeat 11times for 12 lanes
		Remove the contaminated EtOH	278	ROMA Vector catch the plate
			279	ROMA Vector set the plate
			280	ROMA Vector push the plate
			281	Move ROMA home position
			283	●Start Timer 600sec
			286	ROMA Vector catch the plate
			287	ROMA Vector set the plate
			288	Move ROMA home position
