# Supplementary material for: Automated Workflow for Preparation of cDNA for Cap Analysis of Gene Expression on a Single Molecule Sequencer
Source: PLoS One. 2012 Jan 30;7(1):e30809. doi: 10.1371/journal.pone.0030809 (PMC3268765; doi:10.1371/journal.pone.0030809)
Supplement: Table S2 — Whole evaluation samples output and QC values. All quality control values, sequencing, and mapping results are listed. The evaluation replicates were total RNA derived from THP-1 cell line. The other samples derived from HeLa and mouse embryo 17.5 days are also listed for the reference. Raw count is the total read numbers of sequencing. Filtered count is after the filtering described in Methods. Ribosomal mapped is the read numbers mapped on ribosomal DNA, which are involved in the filtered out reads. rRNA rates are calculated from assembled rRNA counts that are mapped on mature ribosomal RNA per filtered counts. The other categories indicate the mapped positions and its rates. (XLS) [file pone.0030809.s005.xls]

## Sheet: Sheet1
preparation	RNA	ID	sample	yield (ng)	ACTB Ct	18S rRNA Ct	delta Ct	raw count	filtered count	filtered rate	ribosomal mapped	ribosomal removed rate	genome mapped	genome mapped rate	assembled_rRNA	rRNA rate	intergenic	intergenic rate	intron	intron rate	non_promoter_exon	non promoter exon rate	promoter	promoter rate
manual	THP-1	M1	CNhs10333	17.7131	14.8904	15.041	-0.150588	26994680	19816618	0.734093	2071077	0.104512	8544672	0.431187	174856	0.0204637	1480730	0.173293	846277	0.0990415	439145	0.051394	5603664	0.655808
manual	THP-1	M2	CNhs10341	13.26	14.2428	15.2401	-0.99722	31108459	24130284	0.775682	1289221	0.0534275	11870974	0.491953	123343	0.0103903	1848186	0.155689	1018250	0.0857764	576229	0.048541	8304966	0.699603
manual	THP-1	M3	CNhs10349	14.5019	14.244	14.7688	-0.524811	36422713	28556943	0.784042	2309137	0.0808608	13658711	0.478297	199232	0.0145864	2052513	0.150271	1185061	0.0867623	680375	0.0498125	9541530	0.698567
automation1	THP-1	1A	CNhs11703	15.4548	14.3317	13.5997	0.732054	45188890	23223659	0.513924	2148381	0.0925083	7039678	0.303125	271826	0.0386134	1568334	0.222785	896358	0.127329	493306	0.0700751	3809854	0.541197
automation1	THP-1	1B	CNhs11704	10.6072	14.5862	13.7418	0.844467	41335671	22850531	0.552804	1971150	0.0862628	7376269	0.322805	280785	0.038066	1693525	0.229591	956438	0.129664	499746	0.0677505	3945775	0.534928
automation1	THP-1	1C	CNhs11705	10.4002	14.8987	14.0895	0.809184	48249932	19534362	0.404858	2200311	0.112638	6276968	0.32133	168322	0.0268158	1343411	0.214022	782976	0.124738	413038	0.0658022	3569221	0.568622
automation1	THP-1	1E	CNhs11707	22.8136	14.4512	12.5276	1.92369	41535645	23701084	0.57062	3911746	0.165045	5582122	0.235522	605596	0.108488	1500948	0.268885	975163	0.174694	329746	0.0590718	2170669	0.388861
automation1	THP-1	1F	CNhs11708	9.60006	14.5079	13.7358	0.772142	42129482	22348625	0.530475	1862163	0.0833234	6960178	0.311437	257293	0.0369664	1539301	0.221158	867199	0.124594	476589	0.0684737	3819796	0.548807
automation1	THP-1	1G	CNhs11709	10.9566	14.4323	13.7009	0.731403	41537915	22209307	0.534676	1762733	0.0793691	6849621	0.308412	261336	0.0381534	1523524	0.222425	846122	0.123528	439556	0.0641723	3779083	0.551721
automation1	THP-1	1H	CNhs11710	9.58123	14.7491	13.8803	0.868787	32818989	18532349	0.564684	1097662	0.0592295	4801948	0.259112	232770	0.0484741	1245860	0.259449	668158	0.139143	336072	0.0699866	2319088	0.482947
automation1	THP-1	2A	CNhs11711	11.3216	14.5314	13.627	0.90442	44844639	23121913	0.5156	2348213	0.101558	7331432	0.317077	304881	0.0415855	1636024	0.223152	956119	0.130414	520511	0.0709972	3913897	0.533852
automation1	HeLa	2B	CNhs11712	5.27119	16.3503	14.4422	1.9081	37978313	15204492	0.400347	1473172	0.0968906	4372830	0.287601	165306	0.037803	889057	0.203314	504499	0.115371	235404	0.0538333	2578564	0.589679
automation1	THP-1	2C	CNhs11713	12.8308	14.6308	13.8355	0.795241	44678180	20986228	0.46972	1446049	0.0689047	5524775	0.263257	171831	0.0311019	1655168	0.29959	910945	0.164884	312377	0.0565411	2474454	0.447883
automation1	THP-1	3A	CNhs11719	11.8811	14.6019	13.9257	0.676118	45903602	24351542	0.530493	2178837	0.0894743	7674640	0.31516	284583	0.037081	1720445	0.224173	997723	0.130003	499122	0.0650352	4172767	0.543708
automation1	THP-1	3B	CNhs11720	11.8257	14.6105	13.902	0.708493	44812039	25052410	0.559055	2338332	0.0933376	8451412	0.337349	315959	0.0373854	1811775	0.214375	1042070	0.123301	571595	0.0676331	4710013	0.557305
automation1	THP-1	3C	CNhs11721	8.90246	14.7829	14.1191	0.663766	36984183	21052425	0.569228	1724913	0.0819342	6453218	0.306531	255644	0.039615	1423531	0.220592	813466	0.126056	388688	0.0602317	3571889	0.553505
automation1	THP-1	4A	CNhs11727	13.1393	14.3184	13.6437	0.674652	49192795	25335163	0.515018	2570441	0.101457	8198689	0.323609	258347	0.0315108	1562558	0.190586	939557	0.114598	561886	0.0685336	4876341	0.594771
automation1	THP-1	5A	CNhs11735	12.1949	14.5994	13.68	0.919471	46421963	20847170	0.44908	2433727	0.116741	7019991	0.336736	218734	0.0311587	1402629	0.199805	844022	0.120231	515307	0.0734056	4039299	0.575399
automation1	THP-1	6A	CNhs11743	15.6609	14.5008	13.1467	1.35403	47215622	21837232	0.4625	3613137	0.165458	6419264	0.29396	319362	0.0497506	1429436	0.222679	908268	0.141491	469002	0.0730616	3293196	0.513018
automation2	THP-1	1A	CNhs11799	13.7342	14.553	13.7307	0.822276	22579874	12253412	0.54267	1783229	0.145529	4314885	0.352137	88416	0.0204909	805584	0.186699	505656	0.117189	262701	0.0608825	2652528	0.614739
automation2	THP-1	1B	CNhs11800	16.6603	14.4317	13.6863	0.745444	24450151	14045601	0.574459	2161206	0.153871	5150115	0.366671	107184	0.020812	860969	0.167175	544357	0.105698	286317	0.0555943	3351288	0.650721
automation2	THP-1	1C	CNhs11801	17.2515	14.5721	13.5282	1.0439	29603399	18368873	0.620499	2887179	0.157178	6808916	0.370677	169891	0.0249513	1227416	0.180266	761703	0.111868	388519	0.0570603	4261387	0.625854
automation2	THP-1	1E	CNhs11803	17.1386	14.6509	14.1065	0.544408	33633185	22066860	0.656104	3077778	0.139475	8884614	0.402622	198349	0.022325	1520512	0.17114	919407	0.103483	454352	0.0511392	5791994	0.651913
automation2	THP-1	1F	CNhs11804	12.6249	14.603	13.7915	0.811554	25955746	15456673	0.595501	2481024	0.160515	5651559	0.365639	142391	0.025195	1005983	0.178001	631070	0.111663	300608	0.0531903	3571507	0.631951
automation2	THP-1	1G	CNhs11805	13.2609	14.6097	13.6836	0.926112	23910574	13733266	0.57436	1917571	0.13963	4974392	0.362215	101965	0.020498	996501	0.200326	594616	0.119535	306259	0.0615671	2975051	0.598073
automation2	THP-1	1H	CNhs11806	7.97172	15.3167	15.7764	-0.459756	20826989	11490597	0.551717	583421	0.0507738	3849486	0.335012	35376	0.0091898	724754	0.188273	431803	0.112172	206125	0.0535461	2451428	0.63682
automation2	THP-1	2A	CNhs11807	16.0824	14.6722	13.9114	0.760806	25779426	14587054	0.565841	1853958	0.127096	5246175	0.359646	104074	0.0198381	1010060	0.192533	610864	0.11644	295556	0.0563374	3225621	0.614852
automation2	HeLa	2B	CNhs11808	4.96593	16.639	14.5298	2.10929	16092979	7856892	0.488219	1235239	0.157217	2761486	0.351473	54678	0.0198002	468376	0.16961	273313	0.0989732	127829	0.0462899	1837290	0.665327
automation2	THP-1	2C	CNhs11809	18.1615	14.5686	13.9777	0.590875	28250109	17224535	0.609716	2163624	0.125613	6819817	0.395936	127976	0.0187653	1124356	0.164866	691717	0.101428	346942	0.0508726	4528826	0.664069
automation2	THP-1	3A	CNhs11815	15.6639	14.7759	13.9106	0.865305	23260047	12495661	0.537216	1675303	0.134071	4419207	0.353659	86856	0.0196542	801366	0.181337	489694	0.11081	235049	0.053188	2806242	0.63501
automation2	THP-1	3B	CNhs11816	13.4718	14.6473	13.8238	0.823518	24149014	13565224	0.56173	1918056	0.141395	5092348	0.375397	103645	0.0203531	900789	0.176891	559992	0.109967	291562	0.0572549	3236360	0.635534
automation2	THP-1	3C	CNhs11817	18.8424	14.5396	13.7495	0.79013	31994003	20558650	0.642578	2819298	0.137134	7508774	0.365237	193362	0.0257515	1247094	0.166085	796016	0.106011	429361	0.0571812	4842941	0.644971
automation2	mouse E17.5	IC5	CNhs11802	12.1715	17.6418	13.6628	3.9789	28045566	17474590	0.623079	2359802	0.135042	7100160	0.406313	84776	0.01194	1372178	0.19326	1325087	0.186628	546508	0.0769712	3771611	0.531201
automation2	mouse E17.5	IC6	CNhs11850	6.54081	18.0223	14.3803	3.64197	19799557	12594901	0.63612	1493391	0.118571	5340690	0.424036	56574	0.010593	990646	0.18549	1030367	0.192928	451201	0.0844837	2811902	0.526505
automation2	mouse E17.5	IC7	CNhs11874	8.09037	18.3891	14.1999	4.18924	29929594	20882740	0.697729	2652953	0.12704	8770203	0.419974	100821	0.0114959	1683818	0.191993	1731753	0.197459	710292	0.0809892	4543519	0.518063
